# Supplementary material for: Systemic changes in cell size throughout the body of Drosophila melanogaster associated with mutations in molecular cell cycle regulators
Source: Sci Rep. 2023 May 9;13:7565. doi: 10.1038/s41598-023-34674-y (PMC10169805; doi:10.1038/s41598-023-34674-y)
Supplement: Supplementary file 1 — Supplementary Information 1. [file 41598_2023_34674_MOESM1_ESM.xlsx]

## Sheet: legs_wings_ommatidia
INDV NR	mutant	sex	basitarsus length	legs hair number	legs cell size	wings hair number	wings cell size	ommatidia number	ommatidia size	thorax length
621	M4	m	290.013	14	20.7152	197	158.679	424	246.607	1
622	M4	m	238.356	13	18.3351	228	137.104	313	233.627	0.909091
623	M4	f	276.471	14	19.7479	169	184.969	416	260.978	1.09091
624	M4	f	287.463	16	17.9664	164	190.608	472	271.585	1.09091
625	M1	m	234.464	13	18.0357	231	135.323	595	194.07	0.969697
626	M1	m	253.411	14	18.1008	224	139.552	487	201.489	0.878788
627	M1	f	237.913	11	21.6285	203	153.989	512	200.475	0.969697
628	M1	f	234.312	11	21.3011	209	149.568	458	209.963	0.969697
629	M2	m	283.15	14	20.225	191	163.663	247	244.161	0.939394
630	M2	m	272.301	13	20.9462	199	157.084	432	244.542	0.878788
631	M2	f	292.863	13	22.5279	171	182.805	618	238.358	1.06061
632	M2	f	281.64	13	21.6646	159	196.602	583	242.939	1.06061
633	M1	m	236.658	13	18.2045	226	138.317	491	201.585	0.878788
634	M1	m	237.724	13	18.2865	225	138.932	601	192.108	0.909091
635	M1	f	239.123	12	19.9269	207	151.013	627	213.774	0.909091
636	M1	f	231.45	11	21.0409	208	150.287	516	223.144	0.939394
637	M4	m	280.925	15	18.7283	185	168.971	563	245.872	0.969697
639	M4	f	303.529	15	20.2353	161	194.16	505	247.306	1.09091
640	M4	f	293.47	14	20.9621	174	179.653	292	270.605	1.12121
641	M3	m	302.659	13	23.2815	184	169.89	462	272.469	0.878788
642	M3	m	327.108	16	20.4443	182	171.757	340	265.783	0.939394
643	M3	f	326.133	15	21.7422	144	217.081	439	287.952	1.06061
644	M3	f	322.239	14	23.0171	154	202.985	470	279.485	1.0303
645	M1	m	236.865	13	18.2204	243	128.641	416	210.363	0.848485
646	M1	m	235.492	13	18.1148	232	134.74	507	206.359	0.878788
647	M1	f	250.849	14	17.9178	208	150.287	421	214.754	0.969697
648	M1	f	239.144	13	18.3957	221	141.447	646	206.752	0.939394
649	M3	m	313.392	15	20.8928	187	167.164	448	255.466	0.878788
650	M3	m	318.5	15	21.2333	186	168.063	645	254.251	0.909091
651	M3	f	335.426	17	19.7309	156	200.383	489	284.112	1.09091
652	M3	f	316.986	16	19.8116	157	199.106	419	281.127	1.0303
653	M2	m	274.316	14	19.594	188	166.275	366	247.309	0.909091
654	M2	m	276.357	14	19.7398	193	161.967	559	240.046	0.939394
655	M2	f	296.629	13	22.8176	164	190.608	564	245.582	1.09091
656	M2	f	291.38	13	22.4138	169	184.969	466	258.546	1.06061
657	M2	m	272.25	14	19.4464	192	162.811	173	225.373	0.969697
658	M2	m	278.428	14	19.8877	201	155.521	69	254.63	0.878788
659	M2	f	289.718	14	20.6941	171	182.805	615	249.077	1.0303
660	M2	f	275.219	13	21.1707	171	182.805	219	238.789	0.969697
661	M3	m	309.362	13	23.7971	181	172.705	229	291.965	0.909091
662	M3	m	320.336	15	21.3557	191	163.663	593	265.899	0.939394
663	M3	f	322.856	14	23.0611	157	199.106	467	291.961	1.06061
664	M3	f	315.739	14	22.5528	165	189.453	577	268.07	1.0303
665	M1	m	243.949	12	20.3291	213	146.759	230	204.286	0.909091
666	M1	m	243.688	14	17.4063	236	132.456	208	202.527	0.878788
667	M1	f	226.701	11	20.6092	224	139.552	514	203.228	0.878788
668	M1	f	237.625	14	16.9732	219	142.738	527	204.87	0.909091
669	M2	m	251.908	12	20.9923	207	151.013	400	230.753	0.878788
670	M2	m	268.567	13	20.659	205	152.486	561	225.528	0.939394
671	M2	f	265.1	14	18.9357	185	168.971	475	246.902	1
672	M2	f	254.653	13	19.5887	177	176.608	479	234.771	0.939394
673	M3	m	325.036	16	20.3148	181	172.705	490	264.8	0.969697
674	M3	m	311.073	15	20.7382	176	177.612	673	250.299	0.939394
675	M3	f	321.68	12	26.8067	158	197.846	507	284.7	1.06061
676	M3	f	334.144	16	20.884	159	196.602	443	289.711	1.06061
677	M2	m	268.217	14	19.1584	201	155.521	478	231.974	0.909091
678	M2	m	276.231	13	21.2485	200	156.298	154	232.897	1
679	M2	f	296.424	15	19.7616	165	189.453	477	250.273	1
680	M2	f	290.72	14	20.7657	173	180.692	547	247.335	1.0303
681	M1	m	234.823	12	19.5686	238	131.343	514	190.903	0.848485
682	M1	m	236.265	13	18.1742	230	135.912	579	202.793	0.878788
683	M1	f	247.159	12	20.5966	206	151.746	588	217.013	0.969697
684	M1	f	259.746	13	19.9805	208	150.287	672	218.665	0.969697
685	M3	m	304.853	16	19.0533	183	170.818	527	253.894	0.909091
686	M3	m	299.273	15	19.9515	199	157.084	502	266.985	0.848485
687	M3	f	320.973	14	22.9266	177	176.608	414	273.481	1
688	M3	f	323.276	14	23.0911	163	191.777	390	280.884	1.06061
689	M4	m	294.139	15	19.6093	189	165.395	354	236.57	1
690	M4	m	279.951	13	21.5347	185	168.971	323	236.275	1
691	M4	f	288.589	14	20.6135	168	186.07	583	266.746	1.09091
692	M4	f	267.043	13	20.5418	172	181.742	409	265.428	1.09091
693	M4	m	258.345	15	17.223	206	151.746	502	246.493	0.939394
694	M4	m	261.018	13	20.0783	181	172.705	339	260.921	0.969697
695	M4	f	265.259	14	18.9471	171	182.805	495	249.54	1.0303
696	M4	f	282.818	14	20.2013	188	166.275	630	267.456	1.06061
697	M4	m	266.148	16	16.6343	195	160.306	332	249.834	0.939394
698	M4	m	269.326	14	19.2376	194	161.132	433	255.336	0.909091
699	M4	f	275.222	14	19.6587	182	171.757	445	261.025	1.0303
700	M4	f	282.916	15	18.8611	182	171.757	341	252.263	1
701(638)	M4	m	287.807	14	20.5576	183	170.818	667	258.327	0.939394

## Sheet: thorax_muscles
INDV NR	mutant	sex	muscle cell size area	number of muscles	thorax length
2201	M1	m	175.944	60	0.787879
2202	M1	m	226.039	60	0.787879
2204	M1	m	272.776	60	0.818182
2207	M3	m	292.047	60	0.909091
2208	M3	m	322.266	60	0.909091
2209	M4	m	276.984	60	0.939394
2212	M4	m	312.384	60	0.969697
2213	M3	m	310.082	60	0.878788
2215	M3	m	289.252	60	0.909091
2217	M4	m	310.925	60	0.939394
2218	M4	m	359.841	60	0.939394
2222	M2	m	300.618	60	0.909091
2224	M2	m	234.947	60	0.878788
2226	M2	m	228.763	60	0.848485
2227	M2	m	177.872	60	0.727273
2229	M1	m	255.158	60	0.848485
2230	M1	m	292.656	60	0.848485
2231	M1	m	303.479	60	0.878788
2233	M1	m	271.187	60	0.787879
2236	M1	m	285.313	60	0.878788
2239	M4	m	304.244	60	0.939394
2240	M4	m	320.7	60	0.939394
2242	M2	m	295.074	60	0.909091
2243	M2	m	223.081	60	0.909091
2247	M3	m	332.66	63	0.878788
2248	M3	m	331.136	60	0.939394
2249	M3	m	325.605	60	0.939394
2250	M3	m	277.581	40	0.909091
2251	M3	m	292.63	60	0.939394
2255	M2	m	500.937	60	0.939394
2256	M2	m	380.227	60	0.909091
2257	M3	m	383.434	60	0.909091
2258	M3	m	338.971	60	0.909091
2261	M1	m	268.511	60	0.818182
2262	M1	m	272.629	60	0.787879
2265	M4	m	464.812	60	0.939394
2266	M4	m	486.503	60	0.969697
2271	M4	m	417.447	60	0.939394
2273	M1	m	326.721	60	0.878788
2274	M1	m	313.435	60	0.848485
2277	M2	m	421.601	60	0.939394
2278	M2	m	324.076	60	0.969697

## Sheet: information
abreviation	meaning		cell size measurements in:	units
m	male		legs	µm
f	female		wings	µm^2
M1	rictor^Δ2		eyes	µm^2
M2	control to rictor^Δ2		flight muscles	µm^2
M3	Mnt^1		thorax length	mm
M4	control to Mnt^1
